# Supplementary material for: Different Cytotoxic Effects of Cisplatin on Pancreatic Ductal Adenocarcinoma Cell Lines
Source: Int J Mol Sci. 2024 Dec 20;25(24):13662. doi: 10.3390/ijms252413662 (PMC11727771; doi:10.3390/ijms252413662)
Supplement: Supplementary file 1 [file ijms-25-13662-s001.zip]

Archive with 1 entries (1 files):
- ijms-3355274-supplementary.pdf
